# Supplementary material for: Both Specific Endothelial and Proximal Tubular Adam17 Deletion Protect against Diabetic Nephropathy
Source: Int J Mol Sci. 2021 May 24;22(11):5520. doi: 10.3390/ijms22115520 (PMC8197223; doi:10.3390/ijms22115520)
Supplement: Supplementary file 1 [file ijms-22-05520-s001.zip]

Archive with 1 entries (1 files):
- ijms-1211420-SI.pdf
